# Supplementary material for: Construction of Novel Nanocomposites (Cu-MOF/GOD@HA) for Chemodynamic Therapy
Source: Nanomaterials (Basel). 2021 Jul 16;11(7):1843. doi: 10.3390/nano11071843 (PMC8308241; doi:10.3390/nano11071843)
Supplement: Supplementary file 1 [file nanomaterials-11-01843-s001.zip]

Archive with 1 entries (1 files):
- nanomaterials-1285701-supplementary.pdf
